# Supplementary material for: The role of interplate locking on the seismic reactivation of upper plate faults on the subduction margin of northern Chile
Source: Sci Rep. 2021 Nov 2;11:21444. doi: 10.1038/s41598-021-00875-6 (PMC8563723; doi:10.1038/s41598-021-00875-6)
Supplement: Supplementary file 8 — Supplementary Table S2. [file 41598_2021_875_MOESM8_ESM.txt]

N	Fault strike	Fault dip	Striae trend	Striae plunge	Sense of Slip	T trend	T plunge	P trend	P plunge	dia	Month	Year	hora	Mw	Latitude	Longitude	Depth	X(m)	Y(m)	Z(m)	Ex(m)	Ey(m)	Ez(m)
#01	62	54	212	35	TL	271	55	2	1	11	9	2020	04:35	6,3	-21,363	-69,907	46,989 -220,8	205	-185,7	404,3	234,9	354,2
#52	78	17	195	15	TL	205	59	9	30	12	9	2020	07:21	3,7	-21,36743	-69,831429	43,453	576,7	1543,6	3938,9	418,7	204,4	304,6
#40	189	76	319	72	TL	84	57	288	30	11	9	2020	21:14	3,6	-21,371352	-69,834082	43,938	301,4	1109,2	4424,5	428,6	218,9	320,2
#76	39	72	217	8	TL	262	18	354	7	15	9	2020	17:14	3,5	-21,402861	-69,794002	37,942	4457	-2379,5	-1572,2	223,7	203,1	297,4
#82	34	80	213	5	TL	259	10	349	4	17	9	2020	12:29	3,4	-21,392395	-69,842147	37,331	-534,7	-1220,7	-2182,9	392,5	218,2	309,5
#47	40	74	42	7	NL	265	6	357	16	12	9	2020	01:45	3,4	-21,373116	-69,844857	38,183	-815,8	913,8	-1331	373,2	227,7	293,9
#31	46	71	46	2	NL	270	12	3	14	11	9	2020	14:24	3,4	-21,358199	-69,841154	41,894	-432,1	2565,6	2379,7	408	286	377,1
#22	178	83	298	82	TL	83	52	272	38	11	9	2020	10:37	3,4	-21,406816	-69,794922	35,979	4361,9	-2817,3	-3535,1	209,4	154,4	177,5
#48	45	90	225	69	TL	295	41	155	41	12	9	2020	02:36	3,3	-21,380845	-69,852295	37,206	-1587,4	58,1	-2308,1	345,2	205,2	304
#58	53	41	210	19	TL	251	49	3	18	12	9	2020	19:52	3,3	-21,434666	-69,794019	29,36	124,6	-516,5	-40,3	354,3	242,6	378,5
#27	210	20	261	16	NL	91	28	243	59	11	9	2020	13:07	3,3	-21,380009	-69,84401	41,992	-728,5	150,7	2478,1	338,2	185,2	271,3
#36	231	51	252	24	NL	103	9	203	47	11	9	2020	16:07	3,3	-21,377212	-69,837687	41,607	-72,8	460,5	2093,5	341	174,2	270,1
#38	244	36	357	34	TL	36	75	167	10	11	9	2020	16:36	3,3	-21,410976	-69,794938	34,699	4360,5	-3278,1	-4814,5	274,6	224,2	245,6
#78	259	81	44	75	TL	155	52	359	35	16	9	2020	01:18	3,3	-21,387986	-69,844458	35,127	-774,9	-732,5	-4386,9	353,8	168,3	288,5
#50	40	71	218	6	TL	262	18	355	9	12	9	2020	06:24	3,2	-21,395009	-69,803158	36,672	3508,1	-1510,1	-2842,3	235,6	179,4	266,8
#79	42	69	222	0	TL	265	12	353	1	16	9	2020	08:39	3,2	-21,37336	-69,860107	36,964	-2398	886,9	-2550,2	517	288,4	412,2
#83	66	90	66	4	NL	111	3	21	3	17	9	2020	23:50	3,2	-21,386749	-69,848494	37,579	-1193,5	-595,5	-1935,2	353,4	182,8	296,6
#43	295	63	76	51	TL	161	60	46	13	11	9	2020	21:55	3,2	-21,350171	-69,868237	44,769	-3240,7	3454,3	5255	251,5	221,9	259,6
#32	36	87	215	3	TL	260	4	350	0	11	9	2020	14:45	3,1	-21,379354	-69,848494	39,143	-1193,5	223,2	-370,8	375,2	199	276,3
#39	37	80	216	7	TL	261	12	352	2	11	9	2020	19:54	3,1	-21,364164	-69,845223	42,802	-854,3	1905,1	3287,6	407,9	221,8	320
#09	216	20	260	15	NL	92	29	241	57	11	9	2020	08:55	3,1	-21,400519	-69,809953	35,989	2803,4	-2120,2	-3525,4	258,4	196,6	285,5
#26	220	35	365	2	TL	67	37	187	33	11	9	2020	11:53	3,1	-21,438019	-69,776652	29,4	1925,4	-887,8	0	659,3	516	548,3
#59	255	37	16	33	TL	59	71	183	11	12	9	2020	20:07	3,1	-21,423551	-69,803223	28,601	-829,2	714,1	-799	408,9	308,3	382,6
#60	255	35	269	9	NL	115	28	236	44	12	9	2020	21:10	3,1	-21,424638	-69,773568	29,197	2244,8	593,7	-203,5	783,9	583,8	649,7
#44	305	14	96	7	TL	109	50	265	37	11	9	2020	22:03	3,1	-21,379694	-69,842342	40,557	-554,9	185,6	1042,8	333,6	151,9	256,5
#42	312	80	73	78	TL	214	55	47	35	11	9	2020	21:45	3,1	-21,356285	-69,874015	42,61	-3840	2777,6	3096	281	261,5	347,5
#37	37	60	215	2	TL	257	22	355	19	11	9	2020	16:09	3	-21,42983	-69,805957	28,875	-1113,1	18,9	-525,3	405,9	321,1	354,4
#80	38	81	217	8	TL	263	12	353	1	16	9	2020	10:22	3	-21,369948	-69,82487	43,911	1256,7	1264,6	4397	531,3	388,3	467,3
#57	46	82	219	40	TL	276	34	172	20	12	9	2020	18:12	3	-21,39682	-69,801603	35,518	3669,7	-1710,7	-3995,8	228,8	162,8	192,6
#35	66	31	217	16	TL	250	53	16	24	11	9	2020	16:04	3	-21,386475	-69,839103	36,722	-219,6	-565,3	-2792,3	355	191,3	300,3
#25	127	3	26	2	TL	264	47	80	43	11	9	2020	11:49	3	-21,384125	-69,840706	38,239	-385,6	-304,9	-1274,6	332,4	188,7	277,6
#61	163	16	256	16	TL	258	61	75	29	12	9	2020	21:31	3	-21,375313	-69,849642	37,648	-1312,4	670,5	-1866,1	422,3	258,2	361,2
#19	255	62	217	57	TL	128	67	359	15	11	9	2020	10:04	3	-21,422546	-69,810824	28,273	-1617,4	825,4	-1126,9	489,3	386,3	411,7
#77	262	41	272	9	NL	123	25	236	40	15	9	2020	18:39	3	-21,430176	-69,792391	30,895	293,4	-19,4	1494,5	540,1	421,3	485,3
#30	3	39	36	24	NL	239	15	353	57	11	9	2020	14:07	2,9	-21,386308	-69,834725	40,135	234,5	-546,6	621,5	334,3	186,8	265,8
#49	38	83	218	6	NR	353	1	263	9	12	9	2020	04:06	2,9	-21,363222	-69,865731	39,301	-2981	2009,4	-212,8	510,3	242,1	357,9
#72	38	78	218	1	TL	262	9	354	8	15	9	2020	02:42	2,9	-21,38571	-69,853019	39,239	-1662,9	-480,4	-275,2	369,9	200,6	261,6
#84	62	29	195	22	TL	225	62	1	21	18	9	2020	08:23	2,9	-21,417192	-69,814901	37,53	2290,2	-3966,2	-1983,6	752,6	495,8	548,7
#73	63	56	219	31	TL	275	49	7	2	15	9	2020	03:47	2,9	-21,363863	-69,856217	41,256	-1994,6	1938,3	1742,3	376,4	220,5	334,4
#56	237	80	48	40	TL	106	35	2	20	12	9	2020	16:29	2,9	-21,379519	-69,839119	39,328	-220,8	205	-185,7	404,3	234,9	276,4
#21	300	30	353	25	NL	186	18	322	65	11	9	2020	10:25	2,9	-21,43207	-69,797518	29,558	-238,2	-229	158,2	443,6	365,1	558,6
#64	16	13	38	5	NL	229	39	25	49	13	9	2020	02:40	2,8	-21,367244	-69,873454	39,199	-3781,6	1564,1	-315,3	580,6	303	423,5
#67	36	87	36	5	NL	81	1	351	6	13	9	2020	07:02	2,8	-21,40201	-69,840975	36,556	-413,7	-2285,2	-2958,4	409,3	263,4	398,2
#33	38	66	216	4	TL	259	19	354	14	11	9	2020	14:57	2,8	-21,382361	-69,844442	41,167	-773,3	-109,8	1653,4	349,7	208,8	315,7
#63	71	51	212	39	TL	276	62	186	0	12	9	2020	23:20	2,8	-21,396218	-69,848885	40,151	-1234,2	-1644	637,2	431,1	314,1	374,1
#54	211	79	225	52	NL	273	25	157	44	12	9	2020	12:55	2,8	-21,367944	-69,853149	40,796	-1676,5	1486,4	1281,8	351,4	171	281,6
#55	216	55	237	27	NL	89	5	185	47	12	9	2020	13:30	2,8	-21,359635	-69,87251	43,434	-3684,5	2406,5	3919,9	276,7	277,8	368,1
#68	33	83	33	1	NL	258 4	348	5	13	9	2020	08:07	3.2	-21.288	-69.877	49.5	432.7 541.8	997.2 416.3 248.1 297.4
#69	257	57	23	52	TL	121	69	2	10	13	9	2020	13:23	3.2	-21.398	-69.793	36.5 -3965.3 -1781.4 -2626.0 183.9 153.0 200.7
#74	63	53	237	7	TL	278	31	20	19	15	9	2020	11:08	3	-21.412	-69.793	37.1 3969.0 -1598.5 -2668.1 214.1 197.5 298.0
